# Supplementary material for: Rational and design of an individual participant data meta-analysis of spinal manipulative therapy for chronic low back pain—a protocol
Source: Syst Rev. 2017 Jan 26;6:21. doi: 10.1186/s13643-017-0413-y (PMC5267437; doi:10.1186/s13643-017-0413-y)
Supplement: Additional file 4: — Codebook (XLSX 203 kb) [file 13643_2017_413_MOESM4_ESM.xlsx]

## Sheet: Subject
Short name	Long name	Data type	Data length	Coded values	Coded text
subj_OriginalID	Patient ID (from source)	String
subj_ID	Unique patient ID (generated by the system for repository use)	Numeric (nominal)	tinyint

## Sheet: ABPS
Short name	Long name	Data type	Data length	Coded values	Coded text
subj_ID	Unique patient ID (generated by the system for repository use)	Numeric (nominal)	tinyint
FU	Period of assessment	Numeric (scale)	tinyint	[Refer to FU in Description of BP]
ABPDATE_IN	Date of assessment (questionnaire) done/filled/received/returned	DD-MMM-YYYY
ABPDATE_OUT	Date of questionnaire sent out	DD-MMM-YYYY
ABPS01	Q1 of Aberdeen Back Pain Scale (ABPS): pain in back/legs	Numeric (ordinal)	tinyint	range, 0 – 3
ABPS02	Q2 ― (painkiller tablets)	Numeric (ordinal)	tinyint	range, 0 – 4
ABPS03a	Q3 ― (pain made worse by: coughing)	Numeric (nominal)	bit	range, 0 – 1
ABPS03b	Q3 ― (pain made worse by: sneezing)	―	―	―
ABPS03c	Q3 ― (pain made worse by: sitting)	―	―	―
ABPS03d	Q3 ― (pain made worse by: standing)	―	―	―
ABPS03e	Q3 ― (pain made worse by: bending)	―	―	―
ABPS03f	Q3 ― (pain made worse by: walking)	―	―	―
ABPS04a	Q4 ― (ease pain by: lying down)	―	―	―
ABPS04b	Q4 ― (ease pain by: sitting down)	―	―	―
ABPS04c	Q4 ― (ease pain by: standing)	―	―	―
ABPS04d	Q4 ― (ease pain by: walking)	―	―	―
ABPS05a	Q5 ― (right leg pain: buttock)	―	―	―
ABPS05b	Q5 ― (right leg pain: thigh)	―	―	―
ABPS05c	Q5 ― (right leg pain: shin/calf)	―	―	―
ABPS05d	Q5 ― (right leg pain: foot/ankle)	―	―	―
ABPS06a	Q6 ― (left leg pain: buttock)	―	―	―
ABPS06b	Q6 ― (left leg pain: thigh)	―	―	―
ABPS06c	Q6 ― (left leg pain: shin/calf)	―	―	―
ABPS06d	Q6 ― (left leg pain: foot/ankle)	―	―	―
ABPS07	Q7 ― (loss of leg(s) feeling)	Numeric (ordinal)	tinyint	range, 0 – 2
ABPS08a	Q8 ― (right leg weakness/loss of power: hip)	Numeric (nominal)	bit	range, 0 – 1
ABPS08b	Q8 ― (right leg weakness/loss of power: knee)	―	―	―
ABPS08c	Q8 ― (right leg weakness/loss of power: ankle)	―	―	―
ABPS08d	Q8 ― (right leg weakness/loss of power: foot)	―	―	―
ABPS09a	Q9 ― (left leg weakness/loss of power: hip)	―	―	―
ABPS09b	Q9 ― (left leg weakness/loss of power: knee)	―	―	―
ABPS09c	Q9 ― (left leg weakness/loss of power: ankle)	―	―	―
ABPS09d	Q9 ― (left leg weakness/loss of power: foot)	―	―	―
ABPS10	Q10 of ABPS	Numeric (ordinal)	tinyint	range, 0 – 4
ABPS11	Q11 ―	―	―	―
ABPS12	Q12 ―	―	―	range, 0 – 5
ABPS13	Q13 ―	―	―	―
ABPS14	Q14 ―	―	―	―
ABPS15	Q15 ―	―	―	range, 0 – 4
ABPS16	Q16 ―	―	―	range, 0 – 3
ABPS17	Q17 ―	―	―	range, 0 – 3
		―	―	99	Not applicable
ABPS18	Q18 ―	―	―	range, 0 – 4
ABPS19	Q19 ―	―	―	range, 0 – 3
ABPSScale	Aberdeen back pain severity score	Numeric (scale)	tinyint, 4 decimal places	range, 0 – 100
				NULL	Missing

## Sheet: ALBPSQ
Short name	Long name	Data type	Data length	Coded values	Coded text
subj_ID	Unique patient ID (generated by the system for repository use)	Numeric (nominal)	tinyint
FU	Period of assessment	Numeric (scale)	tinyint	[Refer to FU in Description of BP]
ALBPSQDATE_IN	Date of assessment (questionnaire) done/filled/received/returned	DD-MMM-YYYY
ALBPSQDATE_OUT	Date of questionnaire sent out	DD-MMM-YYYY
ALBPSQ01a	Location of pain: Neck	Numeric (nominal)	bit	0	No
ALBPSQ01b	Location of pain: Shoulders	―	―	1	Yes
ALBPSQ01c	Location of pain: Upper back	―	―
ALBPSQ01d	Location of pain: Lower back	―	―
ALBPSQ01e	Location of pain: Leg	―	―
ALBPSQ01f	Number of pain sites	Numeric (scale)	tinyint	range, 0 – 5
ALBPSQ02	Days off work because of pain	Numeric (ordinal)	tinyint	range, 1 – 10
ALBPSQ03a	Duration of current pain (days & months)	―	―	range, 1 – 10
ALBPSQ03b	Duration of current pain (weeks & months)	―	―	range, 1 – 10
ALBPSQ04	Heavy or monotonous work	―	―	range, 0 – 10
ALBPSQ05	Pain severity past week	―	―	―
ALBPSQ06	Pain severity past 3 months	―	―	―
ALBPSQ07	Recurrence of pain	―	―	―
ALBPSQ08	Patient's ability to decrease pain	―	―	―
ALBPSQ09	Tense or anxious	―	―	―
ALBPSQ10	Depressed	―	―	―
ALBPSQ11	Risk of pain becoming persistent	―	―	―
ALBPSQ12	Chance of working in 6 months	―	―	―
ALBPSQ13	Job satisfaction	―	―	―
ALBPSQ14	Physical activity makes my pain worse	―	―	―
ALBPSQ15	Increase in pain, stop activity	―	―	―
ALBPSQ16	Should not do normal work	―	―	―
ALBPSQ17	Light work for an hour	―	―	―
ALBPSQ18	Walk for an hour	―	―	―
ALBPSQ19	Do ordinary household chores	―	―	―
ALBPSQ20	Go shopping	―	―	―
ALBPSQ21	Sleep at night	―	―	―
ALBPSQScore	Score of Acute Low back Pain Screening Questionnaire (ALBPSQ)	Numeric (scale)	―	≥ 0

## Sheet: BBQ
Short name	Long name	Data type	Data length	Coded values	Coded text
subj_ID	Unique patient ID (generated by the system for repository use)	Numeric (nominal)	tinyint
FU	Period of assessment	Numeric (scale)	tinyint	[Refer to FU in Description of BP]
BBQDATE_IN	Date of assessment (questionnaire) done/filled/received/returned	DD-MMM-YYYY
BBQDATE_OUT	Date of questionnaire sent out	DD-MMM-YYYY
BBQ01	Q1 of Back Beliefs Questionnaire (BBQ)	Numeric (ordinal)	tinyint	range, 1 – 5
BBQ02	Q2 ―	―	―	NULL	Missing
BBQ03	Q3 ―	―	―
BBQ04	Q4 ―	―	―
BBQ05	Q5 ―	―	―
BBQ06	Q6 ―	―	―
BBQ07	Q7 ―	―	―
BBQ08	Q8 ―	―	―
BBQ09	Q9 ―	―	―
BBQ10	Q10 ―	―	―
BBQ11	Q11 ―	―	―
BBQ12	Q12 ―	―	―
BBQ13	Q13 ―	―	―
BBQ14	Q14 ―	―	―
BBQSum	Score of BBQ	Numeric (scale)	tinyint, 4 decimal places	range, 1 – 45
				NULL	Missing

## Sheet: BDI
Short name	Long name	Data type	Data length	Coded values	Coded text
subj_ID	Unique patient ID (generated by the system for repository use)	Numeric (nominal)	tinyint
FU	Period of assessment	Numeric (scale)	tinyint	[Refer to FU in Description of BP]
BDIDATE_IN	Date of assessment (questionnaire) done/filled/received/returned	DD-MMM-YYYY
BDIDATE_OUT	Date of questionnaire sent out	DD-MMM-YYYY
BDI01	Mood	Numeric (ordinal)	tinyint	range, 0-3
BDI02	Pessimism	Numeric (ordinal)	tinyint	range, 0-3
BDI03	Past failure	Numeric (ordinal)	tinyint	range, 0-3
BDI04	Loss of pleasure	Numeric (ordinal)	tinyint	range, 0-3
BDI05	Guilty feelings	Numeric (ordinal)	tinyint	range, 0-3
BDI06	Punishment feelings	Numeric (ordinal)	tinyint	range, 0-3
BDI07	Self-dislike	Numeric (ordinal)	tinyint	range, 0-3
BDI08	Self-criticalness	Numeric (ordinal)	tinyint	range, 0-3
BDI09	Suicidal thoughts or wishes	Numeric (ordinal)	tinyint	range, 0-3
BDI10	Crying	Numeric (ordinal)	tinyint	range, 0-3
BDI11	Agitation	Numeric (ordinal)	tinyint	range, 0-3
BDI12	Loss of interest	Numeric (ordinal)	tinyint	range, 0-3
BDI13	Indecisiveness	Numeric (ordinal)	tinyint	range, 0-3
BDI14	Worthlessness	Numeric (ordinal)	tinyint	range, 0-3
BDI15	Loss of energy	Numeric (ordinal)	tinyint	range, 0-3
BDI16	Changes in sleeping pattern	Numeric (ordinal)	tinyint	range, 0-3
BDI17	Irritability	Numeric (ordinal)	tinyint	range, 0-3
BDI18	Changes in appetite	Numeric (ordinal)	tinyint	range, 0-3
BDI19	Weight loss	Numeric (ordinal)	tinyint	range, 0-3
BDI20	Somatic preoccupation	Numeric (ordinal)	tinyint	range, 0-3
BDI21	Loss of libido	Numeric (ordinal)	tinyint	range, 0-3
BDIScore	Beck Depression Inventory Score	Numeric (scale)	tinyint	range, 0-63

## Sheet: BENEFITS
Short name	Long name	Data type	Data length	Coded values	Coded text
subj_ID	Unique patient ID (generated by the system for repository use)	Numeric (nominal)	tinyint
FU	Period of assessment	Numeric (scale)	tinyint	[Refer to FU in Description of BP]
BENDATE_IN	Date of assessment (questionnaire) done/filled/received/returned	DD-MMM-YYYY
BENDATE_OUT	Date of questionnaire sent out	DD-MMM-YYYY
BEN_BP	Seeking any form of disability or financial compensation for the back problems	Numeric (nominal)	bit	0	No
BEN01	Statutory sick pay	Numeric (nominal)	bit	1	Yes
BEN02	Incapacity benefit	Numeric (nominal)	bit	NULL	Missing
BEN03	Disability living allowance	Numeric (nominal)	bit
BEN04	Disabled persons tax credit	Numeric (nominal)	bit
BEN05	Invalid care allowance (incl. if paid to someone who looks after you)	Numeric (nominal)	bit
BEN06	Working (family) tax credit	Numeric (nominal)	bit
BEN07	Council tax benefit	Numeric (nominal)	bit
BEN08	Housing benefit	Numeric (nominal)	bit
BEN09	Attendance allowance	Numeric (nominal)	bit
BEN10	Severe disablement allowance	Numeric (nominal)	bit
BEN11	Job seekers allowance	Numeric (nominal)	bit
BEN12	Income support	Numeric (nominal)	bit
BEN13	Child tax credit	Numeric (nominal)	bit
BEN14	Pension credit	Numeric (nominal)	bit
BEN15	Hired a lawyer	Numeric (nominal)	bit
BEN16	Process of appealing	Numeric (nominal)	bit
BENOth	Other types of benefit payment received	Numeric (nominal)	bit
BENOthDes	Description of other types of benefit payment	String
FreeRx	Free prescription	Numeric (nominal)	bit
BENStat	Changed of benefit status	Numeric (nominal)	bit
BENStatRP	Recall period of "BENStat" (changed of benefit status)	Numeric (scale)	tinyint	[Refer to FU in Description of BP]

## Sheet: BOFRX
Short name	Long name	Data type	Data length	Coded values	Coded text
subj_ID	Unique patient ID (generated by the system for repository use)	Numeric (nominal)	tinyint
FU	Period of assessment	Numeric (scale)	tinyint	[Refer to FU in Description of BP]
BofRxDATE_IN	Date of assessment (questionnaire) done/filled/received/returned	DD-MMM-YYYY
BofRxDATE_OUT	Date of questionnaire sent out	DD-MMM-YYYY
Benefit01	How much benefit have you gained from the advice or treatment you have received for your lower back pain as part of the study?	Numeric (ordinal)	tinyint	range, 1 – 5	Substantial benefit - Substantial harm
Benefit02	Helpfulness of therapy for your back pain	Numeric (ordinal)	tinyint	range, 0 – 10

## Sheet: BORGCR10
subj_ID	Unique patient ID (generated by the system for repository use)	Numeric (nominal)	tinyint
FU	Period of assessment	Numeric (scale)	tinyint	[Refer to FU in Description of BP]
BorgDATE_IN	Date of assessment (questionnaire) done/filled/received/returned	DD-MMM-YYYY
BorgDATE_OUT	Date of questionnaire sent out	DD-MMM-YYYY
Borg_CR10	Degree of excertion	Numeric (scale)	tinyint	range, 6-20

## Sheet: COMORBIDITIES
Short name	Long name	Data type	Data length	Coded values	Coded text
subj_ID	Unique patient ID (generated by the system for repository use)	Numeric (nominal)	tinyint
FU	Period of assessment	Numeric (scale)	tinyint	[Refer to FU in Description of BP]
COMDATE_IN	Date of assessment (questionnaire) done/filled/received/returned	DD-MMM-YYYY
COMDATE_OUT	Date of questionnaire sent out	DD-MMM-YYYY
COMYN	Presented with any comorbidities	Numeric (nominal)	bit	0	No
				1	Yes
				NULL	Missing
COM_NUM	Number of presented comorbidities	Numeric (scale)	tinyint	> 0
Child class: COMORBIDNUM
COMTYPES	Types of comorbidities	String		I Certain infectious and parasitic diseases
				A00-A09	Intestinal infectious diseases
				A15-A19	Tuberculosis
				A20-A28	Certain zoonotic bacterial diseases
				A30-A49	Other bacterial diseases
				A50-A64	Infections with a predominantly sexual mode of transmission
				A65-A69	Other spirochaetal diseases
				A70-A74	Other diseases caused by chlamydiae
				A75-A79	Rickettsioses
				A80-A89	Viral infections of the central nervous system
				A90-A99	Arthropod-borne viral fevers and viral haemorrhagic fevers
				B00-B09	Viral infections characterized by skin and mucous membrane lesions
				B15-B19	Viral hepatitis
				B20-B24	Human immunodeficiency virus [HIV] disease
				B25-B34	Other viral diseases
				B35-B49	Mycoses
				B50-B64	Protozoal diseases
				B65-B83	Helminthiases
				B85-B89	Pediculosis, acariasis and other infestations
				B90-B94	Sequelae of infectious and parasitic diseases
				B95-B98	Bacterial, viral and other infectious agents
				B99-B99	Other infectious diseases
				II Neoplasms
				C00-C97	Malignant neoplasms
				D00-D09	In situ neoplasms
				D10-D36	Benign neoplasms
				D37-D48	Neoplasms of uncertain or unknown behaviour
				III Diseases of the blood and blood-forming organs and certain disorders involving the immune mechanism
				D50-D53	Nutritional anaemias
				D55-D59	Haemolytic anaemias
				D60-D64	Aplastic and other anaemias
				D65-D69	Coagulation defects, purpura and other haemorrhagic conditions
				D70-D77	Other diseases of blood and blood-forming organs
				D80-D89	Certain disorders involving the immune mechanism
				IV Endocrine, nutritional and metabolic diseases
				E00-E07	Disorders of thyroid gland
				E10-E14	Diabetes mellitus
				E15-E16	Other disorders of glucose regulation and pancreatic internal secretion
				E20-E35	Disorders of other endocrine glands
				E40-E46	Malnutrition
				E50-E64	Other nutritional deficiencies
				E65-E68	Obesity and other hyperalimentation
				E70-E90	Metabolic disorders
				V Mental and behavioural disorders
				F00-F09	Organic, including symptomatic, mental disorders
				F10-F19	Mental and behavioural disorders due to psychoactive substance use
				F20-F29	Schizophrenia, schizotypal and delusional disorders
				F30-F39	Mood [affective] disorders
				F40-F48	Neurotic, stress-related and somatoform disorders
				F50-F59	Behavioural syndromes associated with physiological disturbances and physical factors
				F60-F69	Disorders of adult personality and behaviour
				F70-F79	Mental retardation
				F80-F89	Disorders of psychological development
				F90-F98	Behavioural and emotional disorders with onset usually occurring in childhood and adolescence
				F99-F99	Unspecified mental disorder
				VI Diseases of the nervous system
				G00-G09	Inflammatory diseases of the central nervous system
				G10-G14	Systemic atrophies primarily affecting the central nervous system
				G20-G26	Extrapyramidal and movement disorders
				G30-G32	Other degenerative diseases of the nervous system
				G35-G37	Demyelinating diseases of the central nervous system
				G40-G47	Episodic and paroxysmal disorders
				G50-G59	Nerve, nerve root and plexus disorders
				G60-G64	Polyneuropathies and other disorders of the peripheral nervous system
				G70-G73	Diseases of myoneural junction and muscle
				G80-G83	Cerebral palsy and other paralytic syndromes
				G90-G99	Other disorders of the nervous system
				VII Diseases of the eye and adnexa
				H00-H06	Disorders of eyelid, lacrimal system and orbit
				H10-H13	Disorders of conjunctiva
				H15-H22	Disorders of sclera, cornea, iris and ciliary body
				H25-H28	Disorders of lens
				H30-H36	Disorders of choroid and retina
				H40-H42	Glaucoma
				H43-H45	Disorders of vitreous body and globe
				H46-H48	Disorders of optic nerve and visual pathways
				H49-H52	Disorders of ocular muscles, binocular movement, accommodation and refraction
				H53-H54	Visual disturbances and blindness
				H55-H59	Other disorders of eye and adnexa
				VIII Diseases of the ear and mastoid process
				H60-H62	Diseases of external ear
				H65-H75	Diseases of middle ear and mastoid
				H80-H83	Diseases of inner ear
				H90-H95	Other disorders of ear
				IX Diseases of the circulatory system
				I00-I02	Acute rheumatic fever
				I05-I09	Chronic rheumatic heart diseases
				I10-I15	Hypertensive diseases
				I20-I25	Ischaemic heart diseases
				I26-I28	Pulmonary heart disease and diseases of pulmonary circulation
				I30-I52	Other forms of heart disease
				I60-I69	Cerebrovascular diseases
				I70-I79	Diseases of arteries, arterioles and capillaries
				I80-I89	Diseases of veins, lymphatic vessels and lymph nodes, not elsewhere classified
				I95-I99	Other and unspecified disorders of the circulatory system
				X Diseases of the respiratory system
				J00-J06	Acute upper respiratory infections
				J09-J18	Influenza and pneumonia
				J20-J22	Other acute lower respiratory infections
				J30-J39	Other diseases of upper respiratory tract
				J40-J47	Chronic lower respiratory diseases
				J60-J70	Lung diseases due to external agents
				J80-J84	Other respiratory diseases principally affecting the interstitium
				J85-J86	Suppurative and necrotic conditions of lower respiratory tract
				J90-J94	Other diseases of pleura
				J95-J99	Other diseases of the respiratory system
				XI Diseases of the digestive system
				K00-K14	Diseases of oral cavity, salivary glands and jaws
				K20-K31	Diseases of oesophagus, stomach and duodenum
				K35-K38	Diseases of appendix
				K40-K46	Hernia
				K50-K52	Noninfective enteritis and colitis
				K55-K64	Other diseases of intestines
				K65-K67	Diseases of peritoneum
				K70-K77	Diseases of liver
				K80-K87	Disorders of gallbladder, biliary tract and pancreas
				K90-K93	Other diseases of the digestive system
				XII Diseases of the skin and subcutaneous tissue
				L00-L08	Infections of the skin and subcutaneous tissue
				L10-L14	Bullous disorders
				L20-L30	Dermatitis and eczema
				L40-L45	Papulosquamous disorders
				L50-L54	Urticaria and erythema
				L55-L59	Radiation-related disorders of the skin and subcutaneous tissue
				L60-L75	Disorders of skin appendages
				L80-L99	Other disorders of the skin and subcutaneous tissue
				XIII Diseases of the musculoskeletal system and connective tissue
				M00-M25	Arthropathies
				M30-M36	Systemic connective tissue disorders
				M40-M54	Dorsopathies
				M60-M79	Soft tissue disorders
				M80-M94	Osteopathies and chondropathies
				M95-M99	Other disorders of the musculoskeletal system and connective tissue
				XIV Diseases of the genitourinary system
				N00-N08	Glomerular diseases
				N10-N16	Renal tubulo-interstitial diseases
				N17-N19	Renal failure
				N20-N23	Urolithiasis
				N25-N29	Other disorders of kidney and ureter
				N30-N39	Other diseases of urinary system
				N40-N51	Diseases of male genital organs
				N60-N64	Disorders of breast
				N70-N77	Inflammatory diseases of female pelvic organs
				N80-N98	Noninflammatory disorders of female genital tract
				N99-N99	Other disorders of the genitourinary system
				XV Pregnancy, childbirth and the puerperium
				O00-O08	Pregnancy with abortive outcome
				O10-O16	Oedema, proteinuria and hypertensive disorders in pregnancy, childbirth and the puerperium
				O20-O29	Other maternal disorders predominantly related to pregnancy
				O30-O48	Maternal care related to the fetus and amniotic cavity and possible delivery problems
				O60-O75	Complications of labour and delivery
				O80-O84	Delivery
				O85-O92	Complications predominantly related to the puerperium
				O94-O99	Other obstetric conditions, not elsewhere classified
				XVI Certain conditions originating in the perinatal period
				P00-P04	Fetus and newborn affected by maternal factors and by complications of pregnancy, labour and delivery
				P05-P08	Disorders related to length of gestation and fetal growth
				P10-P15	Birth trauma
				P20-P29	Respiratory and cardiovascular disorders specific to the perinatal period
				P35-P39	Infections specific to the perinatal period
				P50-P61	Haemorrhagic and haematological disorders of fetus and newborn
				P70-P74	Transitory endocrine and metabolic disorders specific to fetus and newborn
				P75-P78	Digestive system disorders of fetus and newborn
				P80-P83	Conditions involving the integument and temperature regulation of fetus and newborn
				P90-P96	Other disorders originating in the perinatal period
				XVII Congenital malformations, deformations and chromosomal abnormalities
				Q00-Q07	Congenital malformations of the nervous system
				Q10-Q18	Congenital malformations of eye, ear, face and neck
				Q20-Q28	Congenital malformations of the circulatory system
				Q30-Q34	Congenital malformations of the respiratory system
				Q35-Q37	Cleft lip and cleft palate
				Q38-Q45	Other congenital malformations of the digestive system
				Q50-Q56	Congenital malformations of genital organs
				Q60-Q64	Congenital malformations of the urinary system
				Q65-Q79	Congenital malformations and deformations of the musculoskeletal system
				Q80-Q89	Other congenital malformations
				Q90-Q99	Chromosomal abnormalities, not elsewhere classified
				XVIII Symptoms, signs and abnormal clinical and laboratory findings, not elsewhere classified
				R00-R09	Symptoms and signs involving the circulatory and respiratory systems
				R10-R19	Symptoms and signs involving the digestive system and abdomen
				R20-R23	Symptoms and signs involving the skin and subcutaneous tissue
				R25-R29	Symptoms and signs involving the nervous and musculoskeletal systems
				R30-R39	Symptoms and signs involving the urinary system
				R40-R46	Symptoms and signs involving cognition, perception, emotional state and behaviour
				R47-R49	Symptoms and signs involving speech and voice
				R50-R69	General symptoms and signs
				R70-R79	Abnormal findings on examination of blood, without diagnosis
				R80-R82	Abnormal findings on examination of urine, without diagnosis
				R83-R89	Abnormal findings on examination of other body fluids, substances and tissues, without diagnosis
				R90-R94	Abnormal findings on diagnostic imaging and in function studies, without diagnosis
				R95-R99	Ill-defined and unknown causes of mortality
				XIX Injury, poisoning and certain other consequences of external causes
				S00-S09	Injuries to the head
				S10-S19	Injuries to the neck
				S20-S29	Injuries to the thorax
				S30-S39	Injuries to the abdomen, lower back, lumbar spine and pelvis
				S40-S49	Injuries to the shoulder and upper arm
				S50-S59	Injuries to the elbow and forearm
				S60-S69	Injuries to the wrist and hand
				S70-S79	Injuries to the hip and thigh
				S80-S89	Injuries to the knee and lower leg
				S90-S99	Injuries to the ankle and foot
				T00-T07	Injuries involving multiple body regions
				T08-T14	Injuries to unspecified part of trunk, limb or body region
				T15-T19	Effects of foreign body entering through natural orifice
				T20-T32	Burns and corrosions
				T33-T35	Frostbite
				T36-T50	Poisoning by drugs, medicaments and biological substances
				T51-T65	Toxic effects of substances chiefly nonmedicinal as to source
				T66-T78	Other and unspecified effects of external causes
				T79-T79	Certain early complications of trauma
				T80-T88	Complications of surgical and medical care, not elsewhere classified
				T90-T98	Sequelae of injuries, of poisoning and of other consequences of external causes
				XX External causes of morbidity and mortality
				V01-X59	Accidents
				X60-X84	Intentional self-harm
				X85-Y09	Assault
				Y10-Y34	Event of undetermined intent
				Y35-Y36	Legal intervention and operations of war
				Y40-Y84	Complications of medical and surgical care
				Y85-Y89	Sequelae of external causes of morbidity and mortality
				Y90-Y98	Supplementary factors related to causes of morbidity and mortality classified elsewhere
				XXI Factors influencing health status and contact with health services
				Z00-Z13	Persons encountering health services for examination and investigation
				Z20-Z29	Persons with potential health hazards related to communicable diseases
				Z30-Z39	Persons encountering health services in circumstances related to reproduction
				Z40-Z54	Persons encountering health services for specific procedures and health care
				Z55-Z65	Persons with potential health hazards related to socioeconomic and psychosocial circumstances
				Z70-Z76	Persons encountering health services in other circumstances
				Z80-Z99	Persons with potential health hazards related to family and personal history and certain conditions influencing health status
				XXII Codes for special purposes
				U00-U49	Provisional assignment of new diseases of uncertain etiology or emergency use
				U82-U85	Resistance to antimicrobial and antineoplastic drugs
COM_ICD	Comorbidities broad ICD classification	String		ICD-1	I Certain infectious and parasitic diseases
				ICD-2	II Neoplasms
				ICD-3	III Diseases of the blood and blood-forming organs and certain disorders involving the immune mechanism
				ICD-4	IV Endocrine, nutritional and metabolic diseases
				ICD-5	V Mental and behavioural disorders
				ICD-6	VI Diseases of the nervous system
				ICD-7	VII Diseases of the eye and adnexa
				ICD-8	VIII Diseases of the ear and mastoid process
				ICD-9	IX Diseases of the circulatory system
				ICD-10	X Diseases of the respiratory system
				ICD-11	XI Diseases of the digestive system
				ICD-12	XII Diseases of the skin and subcutaneous tissue
				ICD-13	XIII Diseases of the musculoskeletal system and connective tissue
				ICD-14	XIV Diseases of the genitourinary system
				ICD-15	XV Pregnancy, childbirth and the puerperium
				ICD-16	XVI Certain conditions originating in the perinatal period
				ICD-17	XVII Congenital malformations, deformations and chromosomal abnormalities
				ICD-18	XVIII Symptoms, signs and abnormal clinical and laboratory findings, not elsewhere classified
				ICD-19	XIX Injury, poisoning and certain other consequences of external causes
				ICD-20	XX External causes of morbidity and mortality
				ICD-21	XXI Factors influencing health status and contact with health services
				ICD-22	XXII Codes for special purposes

## Sheet: CESD
Short name	Long name	Data type	Data length	Coded values	Coded text
subj_ID	Unique patient ID (generated by the system for repository use)	Numeric (nominal)	tinyint
FU	Period of assessment	Numeric (scale)	tinyint	[Refer to FU in Description of BP]
CESDDATE_IN	Date of assessment (questionnaire) done/filled/received/returned	DD-MMM-YYYY
CESDDATE_OUT	Date of questionnaire sent out	DD-MMM-YYYY
CESD01	I was bothered by things that usually don't bother me	Numeric (ordinal)	tinyint	range, 0 – 3
CESD02	I did not feel like eating; my appetite was poor	―	―	range, 0 – 3
CESD03	I felt that I could not shake off the blues even with help from my family or friends	―	―	range, 0 – 3
CESD04	I felt that I was just as good as other people	―	―	range, 0 – 3
CESD05	I had trouble keeping my mind on what I was doing	―	―	range, 0 – 3
CESD06	I felt depressed	―	―	range, 0 – 3
CESD07	I felt that everything I did was an effort	―	―	range, 0 – 3
CESD08	I felt hopeful about the future	―	―	range, 0 – 3
CESD09	I thought my life had been a failure	―	―	range, 0 – 3
CESD10	I felt fearful	―	―	range, 0 – 3
CESD11	My sleep was restless	―	―	range, 0 – 3
CESD12	I was happy	―	―	range, 0 – 3
CESD13	I talked less than usual	―	―	range, 0 – 3
CESD14	I felt lonely	―	―	range, 0 – 3
CESD15	People were unfriendly	―	―	range, 0 – 3
CESD16	I enjoyed life	―	―	range, 0 – 3
CESD17	I had crying spells	―	―	range, 0 – 3
CESD18	I felt sad	―	―	range, 0 – 3
CESD19	I felt that people dislike me	―	―	range, 0 – 3
CESD20	I could not get "going"	―	―	range, 0 – 3
CESDSum	The Centre for Epidemiologic Studies Depression Scale (CES-D Scale)	Numeric (scale)	tinyint	range, 0 - 60

[truncated: 42 more sheets: CSQ, DASS21, DASS42, DEMOGRAPHICS, DRAM, EQ5D3L, FABQ, FFBHR, HADS, (Medical) HISTORY, HT, IPAQ, LSI, MANIKIN, MCGILL, MSPQ, MZDI, OBJASSESS, ODI, ONPAIN …]
